# Supplementary material for: Talin force coupling underlies eukaryotic cell-substrate adhesion
Source: Nat Commun. 2025 Dec 6;16:10950. doi: 10.1038/s41467-025-67354-8 (PMC12686525; doi:10.1038/s41467-025-67354-8)
Supplement: Supplementary file 12 — Source Data File [file 41467_2025_67354_MOESM12_ESM.xlsx]

## Sheet: Fig. 1g
Cell area
pooled data N = 3 independent days
S. No	0h			1.5h			3h			4.5h			24h					Descriptive statistics									Kolmogorov-Smirnov (KS) test
	Tln1	chTalA	chTalB	Tln1	chTalA	chTalB	Tln1	chTalA	chTalB	Tln1	chTalA	chTalB	Tln1	chTalA	chTalB			0h	n	Min	Q1	Median	Q3	Max			D	Z	Asymp.	p value	significance
1	109.79	122.54	78.42	136.26	154.89	454.86	721.5	102.93	115.67	291.15	205.86	200.96	355.85	716.07	991.88			Tln1	215	50	81.8	101.28	118.62	199.71			0.1107	1.16071	0.1155	0.005	no
2	120.58	78.42	72.54	246.05	167.63	144.1	878.35	91.17	165.67	999.9	398.98	256.84	299.97	940.88	908.62			chTalA	225	39.21	78.26	93.56	116.15	235.49
3	117.64	50	107.83	407.8	129.4	109.79	390.16	94.11	93.13	1292.03	152.93	267.62	401.92	809.74	517.28
4	95.09	75.48	100.97	256.84	68.62	106.85	364.67	67.64	230.37	1373.39	136.26	1065.58	357.81	767.07	1582.01			Descriptive statistics									Kolmogorov-Smirnov (KS) test
5	138.22	69.6	75.48	118.62	191.16	270.56	652.88	87.25	117.64	480.35	80.38	126.46	391.14	641.13	570.36			0h	n	Min	Q1	Median	Q3	Max			D	Z	Asymp.	p value	significance
6	100.97	115.67	64.7	134.3	101.95	398	274.48	218.61	90.19	492.11	277.42	128.42	498.97	792.05	1115.74			Tln1	215	50	81.8	101.28	118.62	199.71			0.14734	1.5737	0.01152	0.05	yes
7	84.31	61.76	72.54	318.6	87.25	68.62	336.24	71.56	375.45	504.85	122.54	182.34	719.54	819.11	428.81			chTalB	243	38.8	77.44	94.11	111.87	247.08
8	127.44	61.76	65.68	371.53	119.6	187.24	243.11	106.85	81.36	948.93	107.83	207.82	815.61	409.03	439.22
9	86.27	75.48	101.95	344.08	108.81	300.95	268.6	114.69	81.36	398	129.4	336.24	532.3	551.62	1269.78			Descriptive statistics									Kolmogorov-Smirnov (KS) test
10	150.97	130.38	81.36	400.94	97.05	191.16	434.27	232.33	280.36	769.53	366.63	533.28	573.47	1918.19	833.68			1.5h	n	Min	Q1	Median	Q3	Max			D	Z	Asymp.	p value	significance
11	123.52	116.66	82.34	199	254.88	118.62	624.45	83.33	224.49	557.79	177.43	393.1	462.7	462.11	1303.08			Tln1	215	46.86	160.07	242.04	344.33	1310.97			0.45193	4.63536	<0.0001	0.001	yes
12	122.54	91.17	94.11	503.87	115.67	217.63	527.4	72.54	72.54	563.67	168.61	515.64	490.15	353.87	452.75			chTalA	206	45.09	101.91	139.075	183.25	617.59
13	85.29	111.75	117.64	99.01	95.09	165.67	554.85	79.4	100.97	529.36	141.16	382.32	507.79	316.4	317.44
14	150.97	89.21	76.46	119.6	84.31	229.39	404.86	131.36	64.7	492.11	117.64	161.75	389.18	509.99	399.67			Descriptive statistics									Kolmogorov-Smirnov (KS) test
15	78.42	101.95	84.31	89.21	145.08	106.85	846	144.1	261.74	430.35	538.18	141.16	526.42	940.88	1367.61			1.5h	n	Min	Q1	Median	Q3	Max			D	Z	Asymp.	p value	significance
16	76.46	61.76	96.07	130.38	67.64	67.64	369.57	96.07	176.45	319.58	254.88	121.56	313.69	763.95	1678.81			Tln1	215	46.86	160.07	242.04	344.33	1310.97			0.42504	4.5129	<0.0001	0.001	yes
17	96.07	110.77	60.78	259.78	130.38	328.4	403.88	102.93	291.15	471.52	136.26	1079.31	458.78	527.69	1289.55			chTalB	237	37.62	105.52	139.08	189.165	555.63
18	81.36	91.17	67.64	482.31	128.42	267.62	179.39	87.25	175.47	305.85	92.15	410.74	390.16	806.62	1424.85
19	86.27	88.23	74.5	934.22	109.79	144.1	235.27	95.09	170.57	427.41	94.11	199	323.5	596.38	1525.81			Descriptive statistics									Kolmogorov-Smirnov (KS) test
20	139.2	144.1	48.03	1079.31	330.36	341.14	89.21	109.79	158.81	359.77	54.9	512.69	321.54	584.93	1098.04			3h	n	Min	Q1	Median	Q3	Max			D	Z	Asymp.	p value	significance
21	116.66	109.79	110.77	230.37	173.51	124.5	63.72	214.68	119.6	286.25	54.9	370.55	300.95	482.93	555.79			Tln1	226	59.8	177.398	301.16	426.733	1596.9			0.40298	4.25479	<0.0001	0.001	yes
22	79.4	77.44	61.76	344.08	113.71	177.43	105.87	446.03	121.56	936.18	245.07	159.79	517.6	385.1	587.01			chTalA	220	43.13	115.16	172.75	243.998	1137.14
23	122.54	94.11	81.36	306.83	103.91	225.47	59.8	326.44	66.66	456.82	298.99	131.36	347.02	577.64	524.56
24	104.89	82.34	100.97	321.54	80.38	113.71	154.89	565.63	187.24	556.81	172.53	90.19	383.3	563.07	733.76			Descriptive statistics									Kolmogorov-Smirnov (KS) test
25	128.42	78.42	78.42	344.08	100.97	100.97	224.49	50	260.76	828.35	231.35	46.07	533.28	579.73	432.97			3h	n	Min	Q1	Median	Q3	Max			D	Z	Asymp.	p value	significance
26	88.23	120.58	97.05	153.91	97.05	169.59	329.38	45.09	261.74	577.39	52.94	64.7	560.73	616.15	957.54			Tln1	226	59.8	177.398	301.16	426.733	1596.9			0.29987	3.27317	<0.0001	0.001	yes
27	80.38	168.61	76.46	167.63	104.89	73.52	580.34	216.65	91.17	584.26	270.56	139.2	331.34	868.03	1669.44			chTalB	252	30.39	112.765	185.77	295.325	925.83
28	111.75	129.4	51.96	142.14	93.13	160.77	143.12	130.38	208.8	411.72	137.24	652.88	375.45	1057.45	616.15
29	51.96	100.97	86.27	442.11	76.46	116.66	104.89	99.99	185.28	326.44	145.08	260.76	310.75	2036.84	901.33			Descriptive statistics									Kolmogorov-Smirnov (KS) test
30	111.75	103.91	93.13	249.98	102.93	214.68	155.87	222.53	103.91	407.8	425.45	146.06	740.12	1669.44	1549.75			4.5h	n	Min	Q1	Median	Q3	Max			D	Z	Asymp.	p value	significance
31	69.6	157.83	136.26	230.37	99.01	286.25	74.5	200.96	112.73	1495.93	167.63	272.52	610.72	2288.72	830.56			Tln1	211	162.09	301.93	406.82	557.79	1968.72			0.57938	5.98578	<0.0001	0.001	yes
32	86.27	92.15	132.34	886.19	118.62	186.26	520.54	153.91	158.81	1000.88	68.62	175.47	698.95	300.79	1184.43			chTalA	216	52.94	134.79	199.98	268.11	769.53
33	99.99	61.76	79.4	318.6	62.74	111.75	522.5	122.54	119.6	398.98	133.32	234.29	565.63	356.99	1116.78
34	89.21	71.56	59.8	333.3	74.5	104.89	212.72	128.42	111.75	398.98	113.71	297.03	497.01	616.15	747.29			Descriptive statistics									Kolmogorov-Smirnov (KS) test
35	149.99	111.75	102.93	213.7	127.44	139.2	383.3	140.18	79.4	364.67	154.89	241.15	958.73	577.64	564.11			4.5h	n	Min	Q1	Median	Q3	Max			D	Z	Asymp.	p value	significance
36	86.27	94.11	81.36	99.01	168.61	70.58	249.98	148.02	78.42	273.5	188.22	44.11	603.86	614.07	855.54			Tln1	211	162.09	301.93	406.82	557.79	1968.72			0.36712	3.94483	<0.0001	0.001	yes
37	77.44	82.34	68.62	57.84	130.38	261.74	241.15	131.36	103.91	328.4	114.69	62.74	857.76	683.81	1165.7			chTalB	255	44.11	154.86	255.86	393.1	1156.61
38	116.66	69.6	70.58	265.66	175.47	110.77	1596.9	88.23	307.81	336.24	88.23	232.33	608.76	468.36	1266.65
39	107.83	109.79	94.11	980.3	115.67	81.36	309.77	94.11	320.56	391.14	106.85	134.3	534.26	509.99	1176.1			Descriptive statistics									Kolmogorov-Smirnov (KS) test
40	97.05	74.5	82.34	310.75	104.89	76.46	715.62	83.33	391.14	244.09	94.11	328.4	2551.71	603.66	1378.02			24h	n	Min	Q1	Median	Q3	Max			D	Z	Asymp.	p value	significance
41	141.16	78.42	84.31	205.86	117.64	340.16	405.84	244.09	138.22	255.86	84.31	338.2	1088.13	728.56	1830.77			Tln1	207	123.12	408.78	534.47	750.13	2551.71			0.37765	3.8738	<0.0001	0.001	yes
42	96.07	118.62	73.52	149.99	120.58	285.27	357.81	73.52	105.87	240.17	111.75	173.51	343.1	1382.18	1140.72			chTalA	214	68.7	197.863	355.43	587.793	2288.72
43	118.62	79.4	136.26	315.66	175.47	405.84	924.42	43.13	160.77	213.7	307.81	164.69	409.76	916.94	350.75
44	97.05	49.01	86.27	67.64	95.09	290.17	426.43	350.95	129.4	375.45	128.42	111.75	637.19	631.77	1229.18			Descriptive statistics									Kolmogorov-Smirnov (KS) test
45	133.32	90.19	116.66	223.51	77.44	123.52	642.09	77.44	217.63	318.6	462.7	126.46	612.69	571.4	946.09			24h	n	Min	Q1	Median	Q3	Max			D	Z	Asymp.	p value	significance
46	105.87	70.58	54.9	202.92	125.48	201.94	344.08	134.3	266.64	493.09	172.53	106.85	325.46	881.56	1098.04			Tln1	207	123.12	408.78	534.47	750.13	2551.71			0.22258	2.35765	<0.0001	0.001	yes
47	136.26	118.62	72.54	243.11	99.99	76.46	298.01	411.72	332.32	315.66	199.98	316.64	533.28	416.32	1107.41			chTalB	245	61.31	278.32	503.75	826.105	1830.77
48	84.31	164.69	97.05	451.92	59.8	66.66	372.51	1137.14	274.48	379.37	187.24	212.72	304.87	810.78	1336.39
49	101.95	226.45	140.18	243.11	225.47	100.97	351.93	134.3	157.83	560.73	214.68	71.56	360.75	815.99	1521.65
50	103.91	74.5	94.11	172.53	285.27	144.1	302.91	109.79	276.44	660.72	233.31	152.93	407.8	669.23	282.06
51	116.66	72.54	69.6	156.85	363.69	179.39	473.48	111.75	114.69	453.88	181.35	323.5	1080.29	836.8	340.34
52	104.89	42.15	83.33	347.02	115.67	81.36	569.55	113.71	80.38	464.66	222.53	372.51	475.44	822.23	652.58
53	154.89	86.27	59.8	211.74	74.5	84.31	371.53	132.34	133.32	451.92	99.99	406.82	755.81	736.89	611.99
54	120.58	45.09	109.79	246.05	79.4	153.91	245.07	132.34	95.09	334.28	769.53	279.38	497.01	544.34	650.5
55	152.93	114.69	99.99	288.21	56.86	89.21	172.53	298.01	93.13	253.9	86.27	176.45	1087.15	455.87	1068.9
56	97.05	81.36	70.58	202.92	61.76	445.05	173.51	1047.94	118.62	398	79.4	132.34	597	411.12	1238.55
57	176.45	49.01	68.62	109.79	98.03	99.99	186.26	116.66	100.97	298.01	299.97	262.72	553.87	428.81	563.07
58	98.03	62.74	84.31	772.47	86.27	127.44	106.85	69.6	107.83	356.83	297.03	202.92	409.76	757.7	596.38
59	107.83	54.9	95.09	439.17	77.44	76.46	97.05	132.34	87.25	212.72	103.91	116.66	504.85	622.4	1562.24
60	85.29	45.09	105.87	175.47	256.84	90.19	125.48	244.09	135.28	223.51	103.91	99.01	461.72	323.69	679.64
61	69.6	39.21	81.36	373.49	617.59	145.08	69.6	123.52	158.81	389.18	107.83	273.5	295.07	219.61	824.31
62	160.77	93.13	93.13	322.52	249	69.6	99.01	267.62	156.85	301.93	125.48	84.31	385.26	1021.02	416.32
63	148.02	60.78	110.77	199.98	172.53	113.71	121.56	108.81	77.44	442.11	134.3	103.91	408.78	1217.74	251.87
64	75.48	83.33	63.72	603.86	45.09	194.1	130.38	73.52	81.36	286.25	201.94	122.54	1764.53	534.97	341.38
65	143.12	105.87	119.6	398.98	84.31	412.7	85.29	204.88	143.12	245.07	107.83	252.92	304.87	1439.43	871.15
66	64.7	62.74	121.56	243.11	190.18	160.77	359.77	104.89	376.43	168.61	115.67	244.09	367.61	671.32	597.42
67	77.44	74.5	70.58	205.86	71.56	127.44	547.01	203.9	352.91	197.04	98.03	159.79	727.38	726.48	783.72
68	95.09	100.97	88.23	194.1	255.86	106.85	1535.14	153.91	249.98	448	199.98	80.38	646.02	499.58	503.75
69	117.64	149.99	141.16	106.85	172.53	107.83	1289.09	109.79	533.28	561.71	273.5	172.53	528.38	437.14	1114.7
70	113.71	89.21	76.46	149	147.04	382.32	1191.06	230.37	313.69	406.82	206.84	108.81	630.33	358.03	1040.8
71	106.85	123.52	76.46	206.84	77.44	117.64	284.29	273.5	360.75	395.06	253.9	188.22	1050.88	526.64	390.3
72	85.29	66.66	124.5	179.39	132.34	146.06	125.48	191.16	171.55	350.95	251.94	330.36	878.35	716.07	850.33
73	68.62	115.67	81.36	105.87	503.87	172.53	410.74	85.29	128.42	448.98	115.67	371.53	766.59	855.54	641.13
74	106.85	98.03	80.38	142.14	255.86	178.41	123.52	129.4	156.85	835.21	95.09	123.52	713.66	743.13	742.09
75	89.21	81.36	101.95	426.43	156.85	89.21	101.95	190.18	186.26	651.9	104.89	180.37	728.36	781.64	664.03
76	95.09	86.27	91.17	139.2	179.39	112.73	87.25	83.33	170.57	308.79	218.61	170.57	521.52	434.01	677.56
77	50	74.5	101.95	242.13	311.73	367.61	241.15	160.77	99.99	209.78	86.27	256.84	312.71	750.42	1131.35
78	81.36	118.62	66.66	298.01	114.69	189.2	410.74	141.16	149.99	496.03	99.01	405.84	317.62	481.89	1221.9
79	74.5	84.31	48.03	126.46	161.75	112.73	364.67	75.48	136.26	291.15	341.14	152.93	572.49	324.73	1297.88
80	75.48	86.27	71.56	460.74	192.14	109.79	175.47	58.82	427.41	422.51	118.62	271.54	544.06	565.15	780.6
81	87.25	48.03	69.6	357.81	222.53	65.68	266.64	206.84	239.19	101.95	167.63	595.04	1438.38	1247.92	824.31
82	120.58	71.56	95.09	293.11	110.77	545.04	226.45	197.04	199.98	90.19	117.64	554.85	700.46	623.44	1503.96
83	80.38	99.01	98.03	282.33	68.62	468.58	287.23	150.97	130.38	91.17	108.81	575.43	776.44	1288.51	1359.28
84	58.82	99.01	107.83	539.16	212.72	242.13	344.08	333.3	334.28	298.01	107.83	385.26	800.37	498.54	1024.15
85	116.66	73.52	71.56	397.02	235.27	106.85	271.54	146.06	125.48	226.45	255.86	454.86	657.79		406.95
86	113.71	70.58	80.38	293.11	244.09	109.79	1153.81	162.73	121.56	154.89	159.79	447.01	1053.29	489.18	727.52
87	74.5	71.56	92.15	161.75	263.7	89.21	218.61	47.05	81.36	502.22	260.76	182.34	514.66	713.99	966.9
88	102.96	137.73	114.69	674.89	103.13	438.19	788.26	158.56	110.77	743.58	427.81	227.43	1240.93	332.4	1260.41
89	85.83	84.82	109.79	336.77	185.77	99.01	398.75	205.76	106.85	561.84	343.15	199	1588.95	492.31	1169.86
90	89.86	120.26	120.58	212.48	126.81	111.75	343.32	209.45	98.03	266.9	208.28	67.64	805.56	396.06	690.05
91	156.54	98.93	101.95	657.42	92.88	169.59	368.18	232.8	79.4	547.4	306.87	208.8	257.32	388	1085.55
92	91.37	124.63	84.31	299.99	212.64	130.38	502.05	184.43	103.91	648.52	160.24	149	401.27	366.67	910.7
93	127.65	77.6	80.38	556.97	204.58	109.79	304.86	95.07	467.6	354.58	278.49	94.11	573.27	250.94	838.88
94	118.25	91.54	149.99	182.91	97.59	217.63	353.23	271.43	513.68	794.14	211.13	98.03	698.57	285.37	507.59
95	101.96	89.02	114.69	230.45	137.06	199	387.5	268.24	151.95	352.39	298.14	44.11	883	401.77	586.87
96	115.22	95.07	98.03	386.82	105.99	268.6	608.04	228.94	139.2	358.44	225.24	76.46	449.81	278.82	558.15
97	126.65	78.1	89.21	379.94	125.64	165.67	498.35	217.35	97.05	172.33	270.59	104.89	951.36	223.73	665.98
98	80.62	74.58	53.92	245.73	175.19	136.26	409	185.43	226.45	496.17	373.56	92.15	1572.83	283.19	1669.24
99	77.94	121.61	77.44	127.65	149.15	346.04	396.9	250.27	187.24	287.39	524.39	149	446.45	247.08	643.81
100	57.78	86.17	111.75	178.55	102.12	147.04	453.84	119.93	448	302.51	159.23	207.82	953.88	201.22	751.48
101	119.09	71.89	64.7	441.58	107.16	442.11	535.31	142.1	53.92	654.23	101.28	97.05	750.13	244.05	691.85
102	59.8	72.06	100.97	123.62	146.47	279.38	454.68	364.65	240.17	313.59	237.34	453.88	1174.75	170.32	552.77
103	65.17	112.87	125.48	466.1	81.46	86.27	654.73	341.98	199	217.18	231.46	173.51	1203.31	351.72	489.96
104	108.51	136.05	97.05	118.25	145.96	146.06	963.28	203.07	213.7	434.53	254.97	119.6	1091.78	281.51	251.28
105	82.98	137.73	102.93	136.56	237.5	72.54	506.42	282.18	214.68	629.03	224.07	250.96	1223.97	195.34	310.23
106	90.7	129.84	122.54	237.84	162.76	119.6	427.64	395.22	86.27	220.2	199.71	113.71	968.32	246.74	760.72
107	62.99	91.88	93.13	195.34	142.43	472.5	112.2	323.5	71.56	195.01	220.37	153.91	315.27	263.71	184.76
108	76.42	92.88	100.97	143.44	151.17	269.58	135.88	250.77	51.96	566.21	199.71	148.02	534.47	241.2	121.78
109	136.89	165.28	99.99	595.61	178.72	152.93	158.22	258	30.39	499.7	247.58	124.5	288.9	154.02	228.27
110	78.61	116.74	78.42	229.44	154.19	100.97	253.63	136.22	100.97	381.79	245.06	744.04	1083.21	168.3	290.92
111	81.13	69.54	91.17	510.11	142.43	102.93	114.55	233.14	173.51	1124.03	215	143.12	1037.02	119.26	724.94
112	159.9	81.13	101.28	282.52	143.61	106.99	193.33	713.18	396.06	324.85	200.05	1104.04	435.2	77.77	149.15
113	116.74	81.46	38.8	214.16	148.15	148.48	195.18	128.49	125.13	351.38	179.39	286.21	514.81	288.9	144.28
114	117.24	201.56	55.76	298.64	110.86	148.99	150.33	246.74	97.76	578.47	170.99	247.41	1130.91	155.87	664.3
115	118.08	110.69	95.91	146.47	126.48	81.46	245.23	306.71	377.59	374.4	120.77	293.1	1179.96	122.45	524.22
116	114.05	116.57	114.05	308.22	91.54	170.32	267.23	241.87	295.62	802.2	178.55	198.7	681.94	127.32	510.28
117	93.72	139.24	101.12	329.38	87.34	117.07	291.42	205.93	365.66	267.4	169.81	264.71	404.97	95.57	617.95
118	99.44	157.72	80.96	301.33	102.79	139.08	308.38	165.45	212.81	322.83	125.81	299.65	716.04	626.85	520.02
119	82.3	145.79	51.9	126.98	143.61	117.07	125.64	184.93	234.31	565.04	190.31	213.15	1053.98	417.23	174.35
120	81.63	85.66	68.53	344.33	216.51	111.19	161.41	146.3	925.83	221.71	174.68	372.21	787.25	412.02	386.32
121	102.29	112.7	82.64	333.08	163.09	150.83	352.39	360.79	356.93	644.15	149.32	494.66	660.1	337.78	751.65
122	113.04	109.35	103.47	239.18	173.84	229.61	273.95	242.21	369.86	342.48	201.89	320.48	747.28	328.04	465.1
123	133.53	123.62	59.63	231.96	182.41	156.54	173.68	221.04	270.26	585.36	103.13	537.32	872.41	505.91	405.13
124	94.06	125.13	73.07	248.42	149.15	257.49	307.21	166.96	232.3	522.88	256.99	160.74	669.01	210.12	387.66
125	111.03	93.22	124.63	494.66	139.58	215.16	347.69	249.09	330.56	270.93	257.66	227.43	503.9	327.87	229.78
126	153.35	90.37	110.69	323.84	96.41	116.74	193.66	332.4	194	404.13	248.42	490.46	276.81	161.25	110.69
127	91.21	110.69	76.42	133.87	142.94	128.83	351.72	232.63	279.33	813.96	217.18	573.77	326.69	170.65	182.58
128	135.55	182.58	133.2	135.88	147.98	116.06	178.04	229.27	531.44	1968.72	301.16	423.61	298.64	138.74	150.33
129	96.41	82.98	93.39	237.67	141.93	83.65	215	222.55	152.34	818.83	233.98	733.34	790.28	150.33	328.71
130	109.68	81.63	82.81	98.93	91.88	140.92	472.49	276.64	441.75	504.06	383.3	407.32	459.39	196.69	305.7
131	169.48	70.38	72.9	249.93	108.84	128.66	165.28	193.83	127.32	529.43	275.13	306.54	379.94	195.68	723.6
132	148.99	113.21	100.44	181.07	96.24	216.17	425.96	195.51	157.38	224.07	306.71	154.86	1344.9	175.02	650.87
133	160.58	122.11	135.04	244.22	111.19	230.95	116.9	361.29	176.87	516.66	424.62	87.01	640.96	271.77	575.11
134	199.71	67.69	107.67	251.78	109.68	267.07	146.63	397.07	88.35	557.48	311.24	196.86	675.89	349.03	581.83
135	114.05	81.13	94.56	355.42	146.97	197.02	223.73	250.44	306.37	634.74	372.21	274.29	491.13	360.96	250.27
136	122.11	65.34	101.62	259.51	128.83	243.05	184.93	433.18	141.26	535.81	230.28	105.31	440.91	267.23	400.93
137	68.7	150.16	85.16	205.59	197.36	232.63	301.16	287.22	84.15	903.65	303.68	159.57	619.46	367.51	453
138	111.03	137.9	83.98	147.81	170.82	171.32	341.98	265.05	218.52	749.29	236.5	906.01	329.55	467.95	226.25
139	112.54	72.39	113.54	239.35	133.36	136.89	100.78	179.89	694.03	537.66	177.54	819.67	504.4	198.03	563.36
140	67.02	95.57	84.82	140.25	79.78	136.39	235.32	196.86	108.34	306.03	159.57	636.25	434.02	112.2	706.3
141	82.64	177.54	86.33	238.68	117.41	139.75	209.12	173	226.59	390.18	153.35	104.47	123.12	233.3	325.52
142	88.35	139.92	76.59	356.76	99.1	88.69	220.71	91.71	152.85	600.48	162.42	312.58	178.72	334.25	274.96
143	102.29	108.84	136.22	214.49	117.91	91.21	224.74	89.69	480.72	353.06	177.54	147.64	754.67	370.03	439.4
144	112.7	110.69	130.85	164.44	155.87	111.53	622.98	103.47	535.47	829.41	111.36	420.92	483.57	281.17	383.97
145	74.07	103.97	86.17	242.04	163.6	151.84	302.34	142.1	96.41	162.09	200.05	106.49	569.07	290.92	260.35
146	86.84	83.81	112.54	189.3	144.79	220.37	375.74	135.21	435.7	188.79	176.36	526.07	779.7	101.62	253.12
147	100.95	139.75	105.15	277.31	123.96	109.01	454.68	296.29	109.85	342.15	150.67	551.1	505.91	197.36	179.22
148	83.14	102.63	134.2	198.87	182.41	109.35	521.03	193.16	224.57	275.3	116.23	458.04	709.15	68.7	154.7
149	83.48	73.57	87.85	174.35	79.95	101.45	238.68	121.61	223.06	171.66	151.5	801.7	618.62	463.25	203.41
150	102.96	91.54	504.9	314.43	392.54	175.19	116.57	190.14	181.07	447.29	357.09	459.39	888.2	285.37	373.72
151	54.25	111.53	170.32	233.81	562.01	124.97	147.31	165.11	376.07	368.01	238.34	251.78	615.09	174.01	637.93
152	97.76	92.05	60.8	110.02	198.7	150.16	81.3	164.94	335.76	235.49	370.36	462.91	1121	727.12	471.14
153	95.57	92.55	95.57	72.9	143.27	151.5	74.91	221.04	234.14	172.16	488.11	637.77	521.2	281.68	431.67
154	172.33	107.83	69.2	68.87	313.26	147.47	133.53	88.85	696.22	234.48	346.68	367.68	473.5	326.53	187.45
155	53.75	98.26	98.93	145.46	224.91	147.81	174.85	188.63	426.63	470.64	308.55	350.04	666.49	349.54	517.5
156	144.62	80.96	73.74	155.54	203.07	129	312.75	64.16	378.76	423.78	313.59	277.82	1746.51	724.1	498.52
157	167.46	73.74	65.34	195.18	138.91	192.49	379.77	64.16	142.77	516.49	489.79	286.55	1253.36	247.58	747.11
158	94.4	182.75	100.28	258	195.01	172.33	555.29	172.5	323.17	242.88	363.31	373.22	752.82	276.98	520.69
159	98.93	97.42	68.03	553.61	111.7	164.77	143.61	138.57	209.12	735.86	479.37	353.74	515.15	93.05	566.38
160	133.87	79.78	61.81	265.05	190.31	180.9	106.66	268.91	489.96	1459.12	170.32	569.74	481.39	223.23	158.9
161	149.99	71.72	78.61	559.33	83.98	140.76	615.26	163.6	229.94	587.21	398.25	787.25	468.12	112.87	429.32
162	120.43	101.96	88.69	526.4	250.44	91.21	197.19	194.34	473.16	253.46	169.81	464.93	951.53	128.49	948.33
163	105.48	113.38	68.03	334.76	143.44	124.29	115.73	264.71	215.33	277.48	502.05	312.92	487.77	153.02	312.25
164	80.62	72.56	88.35	227.43	93.39	86.84	116.4	181.07	214.32	394.55	252.45	673.71	373.39	339.29	827.9
165	63.32	84.65	97.76	1310.97	186.61	85.66	155.7	83.48	494.15	389.68	426.3	525.56	455.19	216.51	1083.88
166	109.51	121.61	99.77	296.29	133.7	110.02	180.56	147.98	124.13	169.48	408.83	413.36	670.85	269.92	518.51
167	118.25	67.02	72.56	348.86	111.7	145.79	592.58	233.98	369.19	1395.79	218.02	329.72	404.8	394.55	427.81
168	67.86	79.78	91.54	163.6	222.05	181.74	302.67	158.9	150.67	566.04	216.17	541.02	719.23	93.05	380.61
169	51.73	82.81	55.43	658.76	409.67	65.17	259.34	231.12	302.34	234.14	191.14	253.12	711.33	140.59	430.83
170	133.2	127.99	162.93	272.44	132.36	134.71	148.15	184.09	288.56	466.61	149.66	323.17	542.86	147.14	135.21
171	76.26	122.95	116.23	97.42	153.86	164.61	99.77	221.71	294.44	625.84	238.34	472.32	681.1	242.88	129.17
172	109.85	121.94	192.49	141.09	180.4	156.54	402.78	243.72	455.86	348.36	201.05	253.29	451.32	278.32	223.06
173	112.54	88.69	109.51	162.09	259	162.09	502.72	261.19	122.11	588.55	231.12	493.65	548.07	397.07	203.41
174	111.36	72.9	247.08	754.17	482.73	153.35	579.48	190.81	146.8	719.9	157.89	186.27	270.93	378.93	323
175	169.65	151.67	67.86	443.26	253.46	173.34	407.32	203.24	350.88	294.61	397.07	247.75	247.92	145.79	179.05
176	136.22	81.13	104.31	423.95	151.67	486.09	447.12	245.06	368.52	556.97	311.74	456.7	295.12	204.92	79.62
177	74.58	79.45	101.96	195.18	149.49	205.76	450.82	205.25	244.56	540.35	289.24	161.25	226.92	280.5	221.88
178	72.9	108.51	104.47	502.22	159.06	79.45	563.69	144.28	317.79	548.74	324.01	294.95	865.36	111.03	180.9
179	53.08	80.79	116.06	476.01	120.94	262.36	148.82	153.02	168.47	626.34	159.23	255.31	371.04	448.8	75.58
180	75.08	93.56	121.1	231.29	139.24	144.11	295.96	79.62	247.75	256.99	119.59	339.63	498.35	205.76	94.73
181	139.58	122.95	164.77	159.9	101.79	98.26	307.88	268.91	309.56	571.42	219.7	295.79	327.87	418.07	174.85
182	81.8	111.03	93.56	418.07	146.3	132.36	419.24	286.89	538.67	491.97	166.29	158.9	444.44	361.29	182.91
183	86.84	92.55	146.13	316.11	251.61	113.04	608.71	262.7	215.84	533.63	287.22	150.67	672.87	145.96	206.26
184	107.5	85.16	162.09	775.5	99.27	90.37	280.17	394.22	211.64	1190.54	194.17	511.29	335.93	126.31	436.37
185	111.7	93.56	84.49	267.74	167.63	99.1	281.17	210.8	493.99	325.01	119.09	359.61	461.07	364.32	157.55
186	53.25	94.56	143.78	480.05	84.99	116.06	621.81	170.82	415.04	634.07	179.89	227.09	942.79	113.88	303.35
187	56.1	139.58	167.8	112.37	110.86	235.82	197.53	476.35	210.29	475.85	216.68	524.39	1640.02	137.23	105.99
188	91.71	73.74	140.92	305.7	210.29	459.39	416.22	113.71	427.14	187.95	127.49	510.11	944.81	113.04	105.82
189	70.21	67.52	97.59	208.78	174.35	316.95	274.62	205.93	521.03	326.69	320.98	426.97	712.68	229.78	178.04
190	127.99	84.99	159.9	159.74	97.92	218.02	795.99	72.06	556.47	432.51	216.34	283.53	759.04	300.99	468.12
191	81.8	91.21	93.56	440.57	207.61	555.63	988.14	158.06	336.44	437.72	187.95	539	930.19	170.99	106.99
192	93.22	126.31	65.67	317.45	166.12	98.6	157.72	180.4	322.83	423.11	183.92	1156.61	638.44	149.15	107.33
193	134.71	107.16	94.73	97.25	58.62	111.03	282.18	190.64	176.2	363.98	179.56	806.23	604	146.8	119.59
194	144.45	109.18	109.35	160.07	102.12	132.02	159.57	265.89	462.24	469.46	171.66	263.54	683.62	189.63	102.63
195	94.56	90.87	208.11	129.5	58.62	71.55	927.34	327.03	74.24	243.72	113.04	208.78	728.97	418.57	245.4
196	92.72	144.95	134.88	87.51	69.2	75.58	287.39	113.21	198.54	264.38	252.12	201.56	1033.49	127.49	335.6
197	119.59	65.67	111.7	83.98	85.16	84.82	180.06	187.95	217.01	559.66	215.84	339.46	1212.88	120.94	212.31
198	82.81	120.43	167.13	111.19	106.32	81.46	409	334.08	128.83	206.6	247.25	148.82	819.67	361.29	233.14
199	108.17	107.16	115.9	130.68	347.18	112.7	504.23	142.43	98.93	512.97	76.93	769.45	479.71	470.47	183.92
200	70.55	124.63	155.7	169.48	210.29	126.48	706.13	363.48	219.03	315.44	183.75	865.36	784.74	175.86	346.18
201	111.03	127.15	140.08	190.14	190.64	153.52	372.55	135.88	483.24	268.07	134.2	129.84	617.95	129.67	421.93
202	61.81	111.19	187.28	249.93	297.64	127.65	202.4	97.42	98.43	374.23	139.75	141.09	421.26	299.15	401.61
203	79.95	100.78	144.11	392.7	137.9	148.15	222.22	118.25	498.69	338.11	317.29	444.6	479.54	78.78	396.23
204	103.47	74.58	141.76	359.95	191.31	83.48	419.24	253.96	330.56	250.44	252.28	181.74	224.4	117.74	194.67
205	76.93	235.49	73.4	429.82	110.02	83.81	447.12	75.75	197.19	263.2	177.2	97.25	428.14	366.17	118.92
206	63.16	94.06	147.98	131.69	209.96	122.28	518.68	69.2	266.9	514.14	85.49	224.23	322.83	316.11	124.8
207	105.99	100.28	94.4	53.58	101.45	161.41	362.13	316.62	89.69	231.96	217.01	146.63	473.5	218.19	168.3
208	84.49	87.85	120.43	46.86	150.16	147.98	240.69	407.15	195.18	303.18	187.79	280		324.68	642.47
209	142.43	106.99	161.08	128.83	171.49	280	166.29	77.94	282.35	358.1	292.09	461.07		112.7	369.19
210	106.83	115.73	94.56	179.22	148.65	298.64	657.08	117.74	204.25	227.09	240.02	566.55		188.12	324.51
211	101.28	91.54	129.67	205.76	113.04	102.79	165.45	141.6	220.54	455.86	285.21	741.06		147.47	332.57
212	112.2	71.72	144.62	184.43	210.8	157.22	182.75	205.59	91.37	233.64	459.72	324.85		126.98	194.5
213	65.34	103.3	159.4	165.28	148.99	154.7	463.42	135.21	92.21	551.77	146.3	327.7		252.96	152.68
214	119.93	88.35	155.7		313.42	326.19	347.52	176.87	63.83		342.65	308.05		78.94	397.57
215	126.65	103.8	170.15			92.88	420.75	67.52	104.14		406.14	291.92		532.62	61.31
216		110.19	90.37			75.08	116.57	222.89	175.36		370.2	988.31		365.83	96.24
217		115.22	88.35			59.46	374.4	276.98	85.33		598.13	276.64		329.04	327.36
218		89.19	79.78			100.78	267.23	348.7	85.49		578.47	193.16		73.57	419.91
219		92.38	203.41			71.22	318.46	165.95	292.76		252.96	331.06		103.47	456.03
220		83.48	89.19			98.6	328.71	169.65	296.96		98.26	131.85		205.25	797
221		102.96	96.24			37.62	206.09	90.7	446.62		230.95	815.14		213.32	984.11
222		117.07	154.86			81.46	301.16	129.84	196.69			631.89		136.05	500.37
223		67.86	90.87			106.32	201.05		417.9			239.02			842.35
224		104.14	111.87			188.46	238.18		316.45			273.45			357.93
225		104.64	131.01			122.95			136.22			767.27			203.74
226		156.21	85.49			148.65			608.71			199.21			505.74
227		103.63	99.6			189.13			615.93			527.41			896.77
228		122.11	80.79			71.72			626.18			100.95			542.53
229		56.6	51.9			143.27			287.05			95.91			225.91
230		119.26	62.15			76.42			173.84			278.99			163.43
231		98.6	67.02			145.96			431			291.25			62.48
232		55.76	98.76			126.81			135.55			224.74			189.97
233		79.95	109.35			148.31			129.5			215.5
234			84.15			136.22			360.79			230.78
235			72.23			138.07			112.2			252.62
236			169.98			101.62			112.87			193.16
237			150.16			106.15			108.84			312.75
238									230.11			139.92
239									229.94			250.44
240									245.06			80.12
241									200.72			179.05
242									182.75			303.18
243									104.31			215.16
244									326.02			270.93
245									128.49			509.94
246									91.71			396.4
247									98.26			650.87
248									142.77
249									169.14
250									82.64
251									145.46

## Sheet: Fig. 1h
Cell migration
pooled data N = 4 independent days, n=16
											One way ANOVA
Time	Tln1	std	chTalA	std	chTalB	std					DF	Sum of Squares	Mean Square	F Value	Prob>F	p value	significance
0	1.22	0.11	1.23	0.05	1.51	0.34			0h	Model	1	883669	883669	0.00775	0.93408	0.05	no
6	1.83	0.39	1.36	0.1	1.63	0.3			Tln1	Error	4	456138000	114035000
24	3.33	0.63	1.61	0.19	1.92	0.33			chTalA	Total	5	457022000
30	4.14	0.68	1.67	0.13	2.35	0.26
48	4.68	0.29	1.84	0.12	2.51	0.47					One way ANOVA
											DF	Sum of Squares	Mean Square	F Value	Prob>F	p value	significance
									0h	Model	1	1262710000	1262710000	1.29995	0.31786	0.05	no
									Tln1	Error	4	3885430000	971357000
									chTalB	Total	5	5148140000
											One way ANOVA
											DF	Sum of Squares	Mean Square	F Value	Prob>F	p value	significance
									Tln1	Model	1	179842000000	179842000000	244.504	<0.0001	0.001	yes
									0h	Error	4	2942160000	735539000
									24h	Total	5	182784000000
											One way ANOVA
											DF	Sum of Squares	Mean Square	F Value	Prob>F	p value	significance
									chTalA	Model	1	5641680000	5641680000	46.6245	0.00241	0.05	yes
									0h	Error	4	484011000	121003000
									24h	Total	5	6125690000
											One way ANOVA
											DF	Sum of Squares	Mean Square	F Value	Prob>F	p value	significance
									chTalB	Model	1	15015500000	15015500000	6.00656	0.07038	0.05	no
									0h	Error	4	9999370000	2499840000
									24h	Total	5	25014800000

## Sheet: Fig. 1j(1)
FRET Efficiency [%]		FN
pooled data N = 4 independent days
S. No	Tln1		chTalA				Descriptive statistics									Kolmogorov-Smirnov (KS) test
	ctrl	TS	ctrl	TS			Tln1	n	Min	Q1	Median	Q3	Max			D	Z	Asymp.	p value	significance
1	26.4688	16.875	25.3846	13.2308			ctrl	37	18.4375	22.8125	24.0566	25.2031	27.3585			0.89619	4.01777	<0.0001	0.001	yes
2	26.25	15.25	26.6769	15.6923			TS	44	3.125	10.9547	13.1875	17.3047	21.875
3	23.75	9.375	27.6923	18.4615
4	25	18.0938	26.1538	13.5385			chTalA
5	24.8125	12.5	19.3846	19.3846			ctrl	33	17.6471	21.4778	24.2724	26.9608	29.6594			0.69697	3.02658	<0.0001	0.001	yes
6	26.1562	11.6875	28.9231	12.6935			TS	44	3.71517	11.1638	13.8125	19.3275	24.1486
7	24.5938	14.3438	22.4615	6.81115
8	26.25	12.0625	22.9102	10.2167
9	21.875	19.6875	25.6966	14.8607
10	22.1875	15.9375	27.2446	3.71517
11	26.25	21.875	21.9814	11.4861
12	25	16.5625	21.3932	20.4334
13	23.75	21.5625	28.8854	17.6471
14	25.625	10.9375	29.1022	24.1486
15	20.625	10.5938	23.2198	21.6718
16	23.4375	20.625	20	15.7895
17	24.6875	20.9375	26.0991	13.3127
18	18.4375	12.5	22.6006	13.0031
19	22.8125	17.1875	29.6594	8.04954
20	23.125	13.25	28.5263	13.3127
21	25.0938	8.65625	17.6471	19.8142
22	24.1875	13.125	26.0991	9.90712
23	25.3125	20	18.3591	9.59752
24	22.1875	9.75	24.2724	22.6006
25	22.4375	3.125	18.75	15.4799
26	20.625	15.625	18.75	19.9071
27	22.8125	13.75	24.0625	11.1455
28	23.25	10.25	24.375	21.0526
29	22.5	10.2812	25	13.75
30	25	3.125	18.75	15.8125
31	23.75	11.8438	21.5625	20.7812
32	24.4375	10.9375	27.5	11.375
33	26.5625	17.3438	23.75	19.8125
34	24.0566	18.4375		11.0312
35	23.0818	12.7673		13.875
36	27.3585	9.68553		12.625
37	23.5849	18.8679		10.2188
38		16.2579		22.7812
39		12.2956		19.1562
40		17.1384		11.2188
41		11.0063		9.34375
42		12.7044		18.8438
43		12.2013		15.6562
44		18.239		8.3125

## Sheet: Fig. 1j(2)
FRET Efficiency [%]		FN
pooled data N = 3 independent days
S. No	Tln1		chTalB				Descriptive statistics									Kolmogorov-Smirnov (KS) test
	ctrl	TS	ctrl	TS			Tln1	n	Min	Q1	Median	Q3	Max			D	Z	Asymp.	p value	significance
1	24.6835	11.3924	21.1356	8.45426			ctrl	42	19.0625	22.8125	24.0566	25.6072	28.75			0.92857	4.05722	<0.0001	0.001	yes
2	26.5823	8.5443	25.8675	13.8486			TS	35	6.01266	10.7595	13.1875	16.8125	21.2812
3	24.9684	6.01266	24.9211	15.7729
4	28.1646	10.443	21.9558	12.1357			chTalB
5	27.2152	6.01266	24.6372	19.8738			ctrl	42	20.7547	22.5	24.3326	25.1972	25.8675			0.88372	4.07347	<0.0001	0.001	yes
6	21.2025	6.32911	23.6593	12.9337			TS	43	8.45426	12.9375	16.25	19.2429	22.5
7	24.0506	10.7595	21.4511	19.2429
8	25.6329	10.443	25.1735	14.1956
9	26.7405	16.7721	25.2681	12.8391
10	23.1013	11.3924	24.6057	20.4416
11	28.1646	11.3924	23.3438	14.6057
12	24.0823	12.6582	24.2902	9.77918
13	25.6013	12.8125	23.9748	19.5584
14	28.75	9.375	24.2902	14.8265
15	21.875	15.625	24.1509	13.2075
16	22.1875	19.1562	24.8428	17.6101
17	19.0625	15.9375	25.7862	16.3522
18	25	17.5	24.5283	15.0943
19	23.125	16.8125	24.5283	20.1258
20	19.6875	12.5	21.3836	18.239
21	22.1875	17.8438	22.327	20.7547
22	21.875	14.8438	23.8994	18.8679
23	21.5625	13.1875	24.5283	11.0063
24	23.5	20.625	25.4717	15.0943
25	22.8125	17.8125	24.2138	12.2642
26	22.8125	15	25.4717	14.1509
27	24.6875	12.375	23.7107	18.239
28	25	16.875	20.7547	22.0126
29	24.0625	12.6562	22.6415	17.6101
30	25.9688	14.0625	25.375	21.2579
31	21.875	14.7812	25.625	9.21384
32	23.125	7.1875	20.9375	22.5
33	23.625	21.2812	22.5	16.25
34	25.3125	16.125	24.375	12.9375
35	27.1875	17.8125	22.5	12.8125
36	23.125		21.0938	21.5625
37	25		22.1875	16.9688
38	24.0625		25.625	19.375
39	25.625		24.6875	18.5
40	23.125		25.3125	18.125
41	23.125		25	9.59375
42	23.0312		25.625	18.75
43				15
44

## Sheet: Fig. 1k(1)
FRET Efficiency [%]		pLL
pooled data N = 3 independant days
S. No	Tln1		chTalA				Descriptive statistics									Kolmogorov-Smirnov (KS) test
	ctrl	TS	ctrl	TS			Tln1	n	Min	Q1	Median	Q3	Max			D	Z	Asymp.	p value	significance
1	21.875	22.5	20.4969	20.0627			ctrl	41	15.2632	20.8978	22.125	23.75	25.6966			0.28751	1.22938	0.07767	0.05	no
2	22.8125	22.8125	25.4658	17.2414			TS	33	15.528	18.9844	21.3622	22.5	23.8385
3	23.75	22.5	21.4286	24.7649
4	21.875	20.3125	22.9814	19.6552			chTalA
5	22.875	21.875	27.9503	24.4514			ctrl	33	15.528	19.4099	22.6708	26.2422	31.677			0.26623	1.1445	0.11761	0.05	no
6	24.0625	19.2188	16.1491	14.7335			TS	42	14.7335	19.2216	20.4193	23.4251	28.2609
7	24.375	19.375	19.8758	17.2414
8	22.1875	18.75	31.677	21.6301
9	18.75	18.75	22.6708	21.3166
10	19.1875	21.5625	16.4596	19.1223
11	21.875	15.625	15.528	16.6144
12	19.375	21.25	22.9193	23.8244
13	22.5	21.3438	22.7329	23.9185
14	23.6875	21.3622	23.913	19.7492
15	22.125	18.5758	15.528	18.1818
16	25	18.5758	19.8758	18.4953
17	22.6875	22.6708	29.5031	26.3323
18	20.625	21.4286	22.6708	21.5047
19	23.75	23.528	20.8074	23.2919
20	24.4582	17.0807	27.0186	27.3292
21	25.6966	21.3665	22.6708	20.4969
22	21.9814	19.5652	17.7019	18.0124
23	21.6718	15.528	30.4348	21.118
24	17.9567	17.0807	16.1491	19.8758
25	15.2632	23.8385	29.5031	16.4286
26	24.1486	22.6708	20.1863	19.2547
27	23.839	22.4189	29.1926	19.5652
28	17.9567	20.649	22.3603	25.7764
29	21.0526	20.4543	18.9441	19.2547
30	23.2198	22.4189	27.6397	19.2547
31	21.0526	21.8289	15.528	19.8758
32	20.743	23.3038	24.2236	22.764
33	22.9102	23.5988	23.913	20.6832
34	20.743			21.3354
35	21.5625			23.913
36	21.5625			21.2112
37	18.9062			19.5652
38	25.0938			28.2609
39	25.3125			18.1677
40	22.8125			23.913
41	21.5938			20.3416
42				22.9814

## Sheet: Fig. 1k(2)
FRET Efficiency [%]		pLL
pooled data N = 4 independent days
S. No	Tln1		chTalB				Descriptive statistics									Kolmogorov-Smirnov (KS) test
	ctrl	TS	ctrl	TS			Tln1	n	Min	Q1	Median	Q3	Max			D	Z	Asymp.	p value	significance
1	21.118	23.6646	15.674	22.5705			ctrl	43	16.875	21.4286	22.3603	23.6025	26.8437			0.23256	1.07833	0.19652	0.05	no
2	21.4286	22.3603	23.511	21.6301			TS	43	15.528	19.8758	21.7391	22.8125	25.4658
3	25.4658	25.4658	20.7837	20.6897
4	23.6025	16.4596	21.6301	21.8495			chTalB
5	23.3292	24.2236	20.1254	21.0031			ctrl	43	15.674	20.4375	21.6301	22.1875	26.2048			0.18372	0.83634	0.41626	0.05	no
6	21.4286	19.8758	19.7492	20.6897			TS	40	13.125	19.4074	21.25	23.7277	25.9375
7	25.7764	25.4658	21.3166	20.0627
8	26.087	21.118	22.257	25.0784
9	22.6025	22.4224	21.7555	24.5768
10	22.3975	21.7391	21.6301	24.1379
11	22.0497	22.9814	22.5705	24.7649
12	19.2547	25.4658	20.6897	20.3762
13	23.6025	19.8758	21.0031	23.8244
14	22.087	22.6708	21.3166	18.75
15	21.4286	21.4286	21.6301	17.1875
16	24.8447	23.528	25	23.4375
17	23.913	17.0807	23.125	25
18	22.3603	21.3665	21.7188	20.3125
19	22.0497	19.5652	22.1875	21.875
20	21.7391	15.528	20.625	21.25
21	19.8758	17.0807	20.4375	23.125
22	19.472	23.8385	21.6867	25.625
23	22.3603	22.6708	20.3916	25
24	26.5487	22.4189	26.2048	24.3976
25	24.7788	20.649	22.2892	21.988
26	26.8437	20.4543	21.6867	17.4699
27	22.4336	22.4189	21.8976	19.8795
28	22.0797	21.8289	24.0964	20.4819
29	23.3038	23.3038	17.1875	16.8675
30	23.6136	23.5988	23.0625	18.0723
31	25.9587	22.5	21.875	19.0625
32	22.5664	22.8125	18.875	21.25
33	22.8125	22.5	22.75	13.125
34	22.5	20.3125	20.75	16.875
35	20.5938	21.875	21.625	19.25
36	19.6875	19.2188	21.875	25.9375
37	20.9375	19.375	21.3438	22.5
38	21.7188	18.75	16.9688	16.625
39	16.875	18.75	20	21.5625
40	21.3125	21.5625	21.4062	20.9375
41	21.5312	15.625	22.1875
42	21.875	21.25	19.0625
43	22.1875	21.3438	20.3125

## Sheet: Fig. 2a
FRAP - Recovery curve
pooled data N = 4 independent days
	n = 13		n= 16		n= 16
Time	Tln1	SEM	chTalA	SEM	chTalB	SEM
0	0	0	0	0	0	0
10	11.224	1.40734	14.3025	2.13934	8.33108	1.26792
20	17.125	2.0278	20.2585	2.72831	11.7239	1.30433
30	19.6207	2.37238	22.8883	3.15947	14.5983	1.34692
40	21.0726	2.46066	25.5056	3.76285	18.6867	1.43512
50	23.9218	3.07487	28.822	3.78361	19.9974	1.36523
60	25.8422	3.71965	30.7747	3.89255	23.1462	1.51452
70	27.6118	4.23227	32.5011	4.21346	24.7009	1.77368
80	30.6501	4.21925	36.2259	4.52935	25.08	1.75278
90	31.4363	4.69079	35.3646	4.28733	27.3924	1.84891
100	31.1512	4.47629	36.4253	4.27779	30.0004	1.6574
110	33.345	4.86773	39.4987	4.38848	30.3117	1.56466
120	34.8677	4.78383	39.7899	4.43132	32.0576	1.65658
130	35.8756	4.97343	41.1399	4.51868	34.0367	2.26065
140	39.5826	5.01198	42.1998	4.56216	35.7913	2.1154
150	40.2932	5.23182	44.0796	4.67712	35.6837	1.509
160	40.0786	4.91957	46.1873	5.11416	39.4497	1.75111
170	40.9766	4.90123	47.2631	5.29575	40.6081	2.32169
180	41.5072	4.69715	48.056	5.53602	43.3895	2.57828
190	42.7653	5.48457	49.6524	5.5003	45.2215	2.75835
200	43.7788	5.43098	49.8023	5.36779	47.5466	3.31002
210	44.519	5.49273	49.324	5.3377	47.3827	3.03825
220	44.7136	5.72394	52.0098	5.83211	48.7478	3.45512
230	46.2393	5.47724	52.9642	5.33417	48.8118	2.84886
240	46.2955	5.61291	52.1282	5.33656	50.2617	2.86577
250	46.9669	5.89759	54.5087	5.25622	53.3806	3.36778
260	48.3381	6.26669	54.841	4.84306	53.2335	2.93485
270	51.0401	7.27875	56.3116	5.37292	53.6277	3.36036
280	50.9491	7.10082	57.124	4.81973	57.2229	2.97656
290	52.3928	6.90609	57.941	5.15326	55.7106	3.43302
300	54.4528	7.11954	57.0107	5.03806	56.4212	3.59499
310	53.7506	7.18363	57.9189	5.37899	56.5281	3.31516
320	52.2544	6.48211	57.4259	5.03816	59.2902	2.95859
330	53.9387	7.03435	58.9688	5.34258	60.8341	3.54981
340	53.8778	6.71703	57.5147	5.09018	61.357	2.91279
350	56.8505	6.9153	58.6042	5.43852	58.387	2.68239
360	57.1393	6.54557	58.8939	5.09152	63.805	3.49184
370	56.9504	6.83561	59.2631	5.16086	62.9446	3.34155
380	56.2727	6.15623	58.285	4.75444	62.3497	2.8132
390	54.8738	6.44184	57.5632	4.9678	65.3269	3.38261
400	57.0452	6.44538	58.5843	4.78268	65.3382	3.16782
410	56.568	6.60289	59.7052	4.8618	64.9024	4.12226
420	55.0817	5.79179	59.8813	5.0653	65.4619	3.20929
430	55.7908	5.95223	59.8373	4.98825	65.9633	3.1992
440	55.6045	6.22575	61.2017	5.22742	63.9099	2.94194
460	56.2735	5.4431	63.2534	5.31111	64.5288	3.15515

## Sheet: Fig. 2g
Colocalization - Manders' coefficient
pooled data N = 3 independent days
S. No	Manders' Coefficient					Descriptive statistics									Kolmogorov-Smirnov (KS) test
	Tln1	chTalA	chTalB				n	Min	Q1	Median	Q3	Max			D	Z	Asymp.	p value	significance
1	0.707	0.03	0			Tln1	16	0.372	0.473	0.546	0.6375	0.707			1	2.82843	<0.0001	0.001	yes
2	0.656	0	0			chTalA	16	0	0	0.022	0.05475	0.177
3	0.546	0.021	0.007
4	0.641	0.006	0			Tln1	16	0.372	0.473	0.546	0.6375	0.707			1	2.82843	<0.0001	0.001	yes
5	0.627	0.057	0.005			chTalB	16	0	0	0.0055	0.03125	0.122
6	0.67	0.048	0.002
7	0.546	0.168	0.012
8	0.479	0.177	0.006
9	0.567	0	0.035
10	0.545	0	0.02
11	0.471	0	0.122
12	0.538	0	0.086
13	0.407	0.023	0
14	0.559	0.006	0.003
15	0.382	0.038	0
16	0.372	0.089	0.118

## Sheet: Fig. 3a
Western blots - uncropped
marker -	high range (HR), Thermo fischer Scientific
	kDa
	300
	250
	180
	130
	100
	70
	50
	40

## Sheet: Fig. 3b
Western blot quantification of pFAK/FAK
pooled data N = 4 independent days
S. No	Intensities					Descriptive statistics							ANOVA One Way
	Tln1	chTalA	chTalB				n	Mean	SD	SEM			DF	sum of squares	Mean Square	F Value	Prob>F	p value	significance
1	1	0.58	0.55			Tln1	4	1	0	0			1	0.56711	0.56711	31.9575	0.00132	0.001	yes
2	1	0.51	0.53			chTalA	4	0.4675	0.18839	0.0942
3	1	0.59	0.54
4	1	0.19	0.32			Tln1	4	1	0	0			1	0.53045	0.53045	87.1973	<0.0001	0.001	yes
						chTalB	4	0.485	0.1103	0.05515

[truncated: 39 more sheets: Fig. 3c, Fig. 3i, Fig. 4b, Fig. 4d, Fig. 4i(1), Fig. 4i (2), Fig. 4j, Fig. 4k, Fig. 5a(1), Fig. 5a(2), Fig. 5b(1), Fig. 5b(2), Fig. 5e, Fig. 5f, Fig. 5g, Fig. 5h, Fig. 5i, Fig. 5j, Fig. 5k, Fig. 5l …]
